# Supplementary material for: Evaluating the Impact of Lactobacillus acidophilus on Fusarium Mycotoxins in Raw Vegan Pumpkin–Sunflower Seed Flour Blends
Source: Foods. 2025 Sep 1;14(17):3077. doi: 10.3390/foods14173077 (PMC12427764; doi:10.3390/foods14173077)
Supplement: Supplementary file 1 [file foods-14-03077-s001.zip]

Archive with 1 entries (1 files):
- foods-3748121-supplementary.pdf
